# Supplementary material for: NFAT1 and NFAT2 Differentially Regulate CTL Differentiation Upon Acute Viral Infection
Source: Front Immunol. 2019 Feb 15;10:184. doi: 10.3389/fimmu.2019.00184 (PMC6384247; doi:10.3389/fimmu.2019.00184)
Supplement: Supplementary file 1 [file Table_1.xlsx]

## Sheet: Sheet1
Supplementary Table 1. List of reagents and antibodies utilized in this study
Reagent and Resources	Facility or Company	Catalog No.
LCMV GP33-41 peptide tetramer APC (Alexa647)	NIH Tetramer Core Facility	N/A
LCMV GP276-286 peptide tetramer BV421	NIH Tetramer Core Facility	N/A
LCMV NP396 peptide tetramer BV421	NIH Tetramer Core Facility	N/A
LCMV GP276-286 peptide tetramer PE	NIH Tetramer Core Facility	N/A
CD8a FITC anti-mouse CD8a	Biolegend	100706
CD8a BV605	Biolegend	100744
CD8a BV510	Biolegend	100752
CD8a BV421	Biolegend	100738
CD8a PE	Biolegend	100708
CD8a APC	Biolegend	100712
CD8a PE-Cy7	Biolegend	100722
CD8a APC-Cy7	Biolegend	100714
CD8a PerCP/Cy5.5	Biolegend	100734
CD4 PerCP/Cy5.5	Biolegend	100434
CD4 APC-Cy7	Biolegend	100414
B220 PerCP/Cy5.5	Biolegend	103236
B220 APC-Cy7	Biolegend	103224
CD45.1 PerCP/Cy5.5	Biolegend	110728
CD45.2 FITC	Biolegend	109806
CD44 BV605	Biolegend	103047
CD44 FITC	Biolegend	103006
CD44 APC-Cy7	Biolegend	103028
CD127 PE	Biolegend	135010
CD127 PE-Cy7	Biolegend	135014
CD62L PerCP-Cy5.5	Biolegend	104432
KLRG1 APC	Biolegend	138412
KLRG1 BV510	Biolegend	138421
KLRG1 BV421	Biolegend	138414
CD25 APC	Biolegend	102012
CD25 PE	Biolegend	102007
Tbet BV421	Biolegend	644815
Eomes PE-Cy7	eBioscience	25-4875-82
IFNg PE	Biolegend	505807
TNFa BV421	Biolegend	506327
Granzyme B FITC	Biolegend	372206
Fixation & Permeabilization Buffer Set	eBioscience	88-8823-88
Foxp3 Staining Buffer Set	eBioscience	00-5523-00
Brefeldin A 1000x	eBioscience	00-4506-51
